# Supplementary material for: Multimodal assessment of white matter tracts in amyotrophic lateral sclerosis
Source: PLoS One. 2017 Jun 2;12(6):e0178371. doi: 10.1371/journal.pone.0178371 (PMC5456080; doi:10.1371/journal.pone.0178371)
Supplement: S3 Table — (XLSX) [file pone.0178371.s003.xlsx]

## Sheet: raw data
PatID	ALS	age	sex ( w=1, m=2)	disease duration	ALSFRS	bulbar onset (o=no, 1=light, 2=intermediate, 3=strong)	Penn UMN Score	EL Escorial (possible=1, probable=2, definite=3)	ALSFRS 3 Months Follow Up	relative change	progression	fmajor::AD	fmajor::RD	fmajor::MD	fmajor::FA	fminor::AD	fminor::RD	fminor::MD	fminor::FA	lh_atr::AD	lh_atr::RD	lh_atr::MD	lh_atr::FA	lh_cab::AD	lh_cab::RD	lh_cab::MD	lh_cab::FA	lh_ccg::AD	lh_ccg::RD	lh_ccg::MD	lh_ccg::FA	lh_cst::AD	lh_cst::RD	lh_cst::MD	lh_cst::FA	lh_ilf::AD	lh_ilf::RD	lh_ilf::MD	lh_ilf::FA	lh_slfp::AD	lh_slfp::RD	lh_slfp::MD	lh_slfp::FA	lh_slft::AD	lh_slft::RD	lh_slft::MD	lh_slft::FA	lh_unc::AD	lh_unc::RD
Pat_001	1	64	1	15	41	3	2	2	36	-12.1951	0.466667	0.00140485	0.000488534	0.000793973	0.588364	0.00157945	0.000788367	0.00105206	0.425806	0.00120282	0.000742254	0.000895775	0.319682	0.00107941	0.000675636	0.000810229	0.311665	0.00123548	0.000627311	0.000830032	0.437686	0.00130454	0.000554632	0.000804603	0.504352	0.00125651	0.000598304	0.000817705	0.450347	0.00119088	0.000718188	0.000875751	0.336162	0.00121508	0.000685502	0.000862029	0.370583	0.00126943	0.000718237
Pat_002	1	67	1	8	45	2	1	1	44	-2.22222	0.375	0.00152612	0.000465894	0.000819302	0.630962	0.0014511	0.000517875	0.000828948	0.556573	0.00116421	0.000576032	0.000772091	0.436803	0.00111625	0.000690366	0.000832328	0.32111	0.00124955	0.000536557	0.000774223	0.515269	0.00122412	0.000526053	0.000758741	0.514374	0.00134635	0.000600932	0.000849406	0.471234	0.00120904	0.000714623	0.000879428	0.36334	0.00119163	0.000626352	0.000814777	0.431166	0.00121194	0.00059285
Pat_003	1	69	1	8	45	0	5	2	42	-6.66667	0.375	0.00147851	0.000454408	0.000795774	0.629147	0.0012461	0.000576432	0.000799654	0.464097	0.00111634	0.000577261	0.000756953	0.404084	0.00113454	0.000701575	0.000845897	0.315111	0.00112827	0.000539309	0.000735631	0.456916	0.00116233	0.000568008	0.000766115	0.445586	0.00123755	0.000626519	0.000830196	0.427137	0.00111474	0.000637366	0.000796491	0.370905	0.00115063	0.00061574	0.000794036	0.404907	0.00114993	0.000633018
Pat_004	1	42	2	54	26	2	9	2	24	-7.69231	0.407407	0.00135627	0.00046893	0.00076471	0.576465	0.0013447	0.000527242	0.000799728	0.53322	0.00105124	0.000532155	0.000705183	0.425467	0.00114542	0.000634719	0.000804951	0.368481	0.00123552	0.000451802	0.000713042	0.57868	0.00118564	0.000540294	0.000755407	0.479222	0.00126181	0.000562273	0.000795451	0.494261	0.00105479	0.000569691	0.00073139	0.403299	0.00109004	0.000545403	0.000726949	0.431082	0.00121237	0.000628174
Pat_005	1	74	1	6	39	2	4	1	35	-10.2564	1.5	0.00149414	0.000479793	0.000817909	0.613627	0.00138345	0.000588059	0.000853188	0.49336	0.00115545	0.000582858	0.000773722	0.413765	0.0011454	0.000672712	0.000830274	0.346691	0.00124173	0.000525962	0.00076455	0.510326	0.00118076	0.000471028	0.000707606	0.53583	0.00128036	0.000562155	0.000801556	0.48575	0.00110405	0.000563249	0.000743516	0.426745	0.00113367	0.000529552	0.000730926	0.46642	0.00119834	0.000620421
Pat_006	1	56	2	38	39	3	7	2	34	-12.8205	0.236842	0.00135704	0.000448698	0.000751478	0.610702	0.00124843	0.000523503	0.000765147	0.505632	0.00105952	0.000563189	0.000728634	0.399582	0.00109782	0.000604904	0.00076921	0.389725	0.00129132	0.000468112	0.000742513	0.575747	0.00111547	0.000524373	0.000721404	0.464926	0.00120053	0.00062235	0.000815077	0.408509	0.00107845	0.000600882	0.000760069	0.382217	0.0011373	0.000578157	0.000764538	0.427492	0.00115405	0.000611257
Pat_007	1	78	2	14	35	3	0	1	32	-8.57143	0.928571	0.00148539	0.000470861	0.000809038	0.617306	0.00137729	0.00064836	0.000891338	0.452001	0.00116452	0.000669213	0.000834317	0.35786	0.00112199	0.000644658	0.000803769	0.359953	0.00132396	0.000559492	0.000814314	0.519238	0.00123383	0.000584305	0.000800813	0.453179	0.00126091	0.000625052	0.000837006	0.434283	0.00120541	0.000658733	0.000840958	0.393947	0.00124653	0.000634629	0.000838596	0.429054	0.00123512	0.000686465
Pat_008	1	45	1	7	42	3	10	2	36	-14.2857	0.857143	0.00139956	0.000407209	0.000737992	0.654646	0.00124767	0.000530516	0.000769568	0.504838	0.00107471	0.000550174	0.000725017	0.421511	0.00109497	0.000623384	0.000780579	0.354343	0.00115045	0.00048128	0.000704337	0.52499	0.0011637	0.000503326	0.00072345	0.507659	0.00109863	0.00054198	0.000727531	0.44438	0.00104567	0.000554537	0.000718247	0.411354	0.00108029	0.000529569	0.000713141	0.44288	0.00112554	0.000555933
Pat_009	1	66	2	10	44	0	8	1	42	-4.54545	0.4	0.00142706	0.000429124	0.00076177	0.638686	0.00140477	0.000605169	0.000871703	0.495303	0.00111988	0.00055366	0.000742401	0.436427	0.001171	0.000641313	0.000817877	0.377388	0.00123141	0.000481237	0.000731295	0.545791	0.00121769	0.000443711	0.000701704	0.572163	0.00126793	0.000547172	0.000787426	0.493639	0.00118291	0.000602349	0.00079587	0.430354	0.00115058	0.000566309	0.000761065	0.445381	0.00124436	0.000643247
Pat_010	1	34	2	9	41	1	0	2	41	0	0.777778	0.00142945	0.000396419	0.000740763	0.664962	0.00127634	0.000516749	0.000769947	0.508994	0.001052	0.000560962	0.000724642	0.396404	0.00106792	0.000589196	0.000748772	0.388265	0.00115627	0.000469379	0.000698341	0.536173	0.00115095	0.000450377	0.000683899	0.540678	0.00129246	0.000492176	0.000758935	0.55457	0.00102738	0.000559139	0.00071522	0.397039	0.00110609	0.000530211	0.00072217	0.453057	0.00108754	0.000561407
Pat_011	1	50	2	24	45	0	0	1	45	0	0.125	0.00139137	0.000404378	0.000733376	0.650296	0.00131764	0.000484181	0.000762002	0.559452	0.00106962	0.000535163	0.000713316	0.433246	0.00102095	0.000593615	0.000736059	0.342177	0.00128432	0.000435827	0.000718657	0.592301	0.00114196	0.000473643	0.000696416	0.522729	0.00118875	0.000505793	0.000733445	0.503365	0.00104133	0.000567655	0.000725548	0.389557	0.00106323	0.000526399	0.000705343	0.433275	0.00112423	0.000573618
Pat_012	1	65	2	30	42	0	0	1	41	-2.38095	0.2	0.00140397	0.000342736	0.00069648	0.699993	0.00127432	0.000429225	0.000710924	0.597713	0.00108446	0.000584507	0.000751156	0.398031	0.00110012	0.000603787	0.000769233	0.395323	0.00126255	0.000490999	0.000748183	0.557977	0.00123843	0.000470152	0.000726246	0.561097	0.00124883	0.000511747	0.000757442	0.525728	0.0010876	0.000572148	0.000743966	0.42298	0.0011429	0.00051259	0.000722693	0.493887	0.00113003	0.000571882
Pat_013	1	56	2	28	42	2	9	1	40	-4.7619	0.214286	0.00137756	0.000412319	0.000734066	0.642238	0.00126381	0.000529493	0.000774266	0.503897	0.00106872	0.000533887	0.000712165	0.426861	0.00103659	0.000621862	0.000760105	0.341287	0.00108673	0.000486583	0.000686631	0.501186	0.00114667	0.000519038	0.000728249	0.477376	0.00123206	0.00054984	0.000777248	0.48335	0.0011374	0.000575742	0.000762961	0.426566	0.00116347	0.000517165	0.000732597	0.485806	0.00114351	0.000574963
Pat_014	1	67	2	10	34	1	5	2	32	-5.88235	1.4	0.00139889	0.000402723	0.000734778	0.653678	0.00122374	0.00054205	0.00076928	0.48802	0.00108261	0.000563441	0.000736497	0.402982	0.00113847	0.000611359	0.000787063	0.399035	0.00121371	0.00051109	0.000745295	0.528463	0.00119191	0.000498163	0.000729411	0.516605	0.00123493	0.000546693	0.000776104	0.482252	0.00111443	0.000605158	0.000774914	0.402754	0.00112547	0.000567187	0.000753282	0.447726	0.00113863	0.000609435
Pat_015	1	70	2	26	40	1	15	2	33	-17.5	0.307692	0.00149256	0.000436335	0.00078841	0.651748	0.00141387	0.000505633	0.00080838	0.562241	0.00117976	0.000593485	0.00078891	0.421787	0.00118353	0.000660975	0.000835159	0.372662	0.00125479	0.000480273	0.000738446	0.565296	0.00126869	0.000508407	0.000761834	0.532636	0.00122918	0.000623913	0.000825668	0.424666	0.00116066	0.000641778	0.00081474	0.374766	0.00123047	0.000567763	0.000788664	0.460934	0.00122333	0.000645851
Pat_016	1	50	2	7	39	0	13	1	37	-5.12821	1.28571	0.00155242	0.000312494	0.000725803	0.754038	0.00131081	0.000423626	0.000719356	0.603186	0.00106628	0.000503861	0.000691333	0.453117	0.00109272	0.000561244	0.000738404	0.408364	0.00122696	0.000397366	0.000673897	0.626269	0.0012007	0.000504766	0.000736746	0.510347	0.00122229	0.000499745	0.000740594	0.522914	0.00109836	0.000536719	0.000723934	0.45849	0.001178	0.000502609	0.000727737	0.519183	0.0010996	0.000537048
Pat_017	1	58	2		35	0	8	2	32	-8.57143		0.00137087	0.00041596	0.000734265	0.632458	0.00126344	0.000517412	0.000766088	0.515984	0.00109288	0.000586601	0.000755362	0.393987	0.00108725	0.000605574	0.000766133	0.372073	0.00110542	0.000539553	0.000728177	0.457891	0.00110811	0.000524039	0.000718731	0.466323	0.00117489	0.000572759	0.00077347	0.437907	0.00109667	0.000605473	0.000769205	0.388676	0.00110482	0.000575967	0.000752252	0.414537	0.00113523	0.000573466
Pat_018	1	33	2	7	47	0	2	1	47	0	0.142857	0.00142283	0.0004652	0.000784409	0.603131	0.00129438	0.000511742	0.000772622	0.533857	0.00112683	0.000528058	0.000727648	0.449225	0.00107818	0.000663177	0.000801511	0.332423	0.00132438	0.000558986	0.000814118	0.513122	0.00117418	0.000505419	0.000728339	0.498563	0.00121342	0.000564121	0.000780553	0.463157	0.00107036	0.000570578	0.000737172	0.412981	0.00110696	0.000543126	0.000731071	0.447988	0.00110926	0.000569478
Pat_019	1	55	1	15	10	2	4	2	9	-10	2.53333	0.00136097	0.000430524	0.000740674	0.621612	0.00122785	0.000537039	0.000767309	0.485992	0.00107718	0.000560851	0.000732962	0.412547	0.00100065	0.000621682	0.000748005	0.314642	0.00133592	0.000424886	0.000728562	0.620584	0.0011416	0.000487047	0.000705233	0.524969	0.00120047	0.000553969	0.00076947	0.469013	0.00106008	0.000542632	0.000715115	0.42283	0.00112209	0.000520266	0.000720874	0.468699	0.00110364	0.000601174
Pat_020	1	48	2	6	46	0	2	1	45	-2.17391	0.333333	0.00126075	0.000472371	0.000735165	0.550268	0.0012511	0.000500414	0.000750643	0.523894	0.00101389	0.000522115	0.00068604	0.420839	0.00101967	0.000555449	0.000710188	0.392837	0.00117779	0.000455643	0.00069636	0.562242	0.00109887	0.00047099	0.000680282	0.515935	0.00120103	0.000588855	0.000792912	0.44439	0.00104958	0.000611043	0.00075722	0.353455	0.00110391	0.000591871	0.000762551	0.392013	0.00109843	0.000584545
Pat_021	1	77	2	38	43	0	0	1	38	-11.6279	0.131579	0.00151511	0.000400551	0.000772071	0.677809	0.00139572	0.000702634	0.000933662	0.422191	0.00115577	0.000586697	0.000776388	0.419163	0.00116021	0.000684236	0.000842894	0.338609	0.00121438	0.000556444	0.000775757	0.483133	0.00119328	0.000503326	0.00073331	0.512241	0.00134102	0.000562429	0.000821959	0.507263	0.0011953	0.000658113	0.000837175	0.38621	0.00121356	0.000602045	0.000805885	0.43413	0.00127947	0.000667926
Pat_022	1	57	1	13	45	0	0	1	43	-4.44444	0.230769	0.00150911	0.000480362	0.000823277	0.646779	0.00118805	0.000563494	0.000771679	0.460983	0.00106913	0.000482928	0.00067833	0.474472	0.0010359	0.000541494	0.000706295	0.409473	0.00117776	0.000419629	0.000672339	0.589873	0.00114759	0.000459289	0.000688723	0.530764	0.00122209	0.000483957	0.000730002	0.538289	0.00105124	0.000519571	0.000696793	0.442432	0.00106743	0.000494292	0.000685338	0.470799	0.00109367	0.000525731
Pat_023	1	64	1	20	29	3	8	2	27	-6.89655	0.95	0.00157664	0.000427079	0.000810267	0.670031	0.00135755	0.000587496	0.00084418	0.485594	0.0011595	0.000579318	0.000772711	0.423539	0.00117251	0.000631398	0.000811769	0.386107	0.00120769	0.000520907	0.000749835	0.500166	0.00121814	0.000541986	0.00076737	0.492463	0.00139154	0.000592817	0.000859057	0.499699	0.00115217	0.000645633	0.000814479	0.386791	0.0012001	0.000631184	0.000820822	0.424447	0.00123519	0.000675076
Pat_024	1	64	1	5	20	3	8	2	18	-10	5.6	0.00143453	0.000420716	0.000758655	0.648078	0.00130456	0.000568991	0.000814182	0.490965	0.00116669	0.000602891	0.000790824	0.409672	0.0011158	0.000612861	0.000780506	0.375661	0.00131147	0.000522514	0.0007855	0.536647	0.00116428	0.00055633	0.000758979	0.456033	0.00123142	0.000656951	0.000848439	0.397866	0.00116417	0.000657166	0.000826168	0.374587	0.00118797	0.0006309	0.000816589	0.40716	0.0011877	0.000631079
Pat_025	1	64	2	5	44	2	2	1	42	-4.54545	0.8	0.00143614	0.00039452	0.000741728	0.666693	0.00136669	0.000592017	0.000850242	0.488085	0.00115205	0.000577753	0.000769185	0.424094	0.00106582	0.000655371	0.000792186	0.327487	0.00121209	0.000528487	0.000756354	0.504813	0.00119858	0.000496863	0.000730769	0.522605	0.00123746	0.000599685	0.000812278	0.44377	0.00120248	0.000608851	0.000806726	0.431779	0.00120498	0.000576438	0.000785952	0.455718	0.00120641	0.000621627
Pat_026	1	57	1	5	47	2	10	2	46	-2.12766	0.2	0.00142668	0.000368317	0.000721105	0.690741	0.00117267	0.000548721	0.000756704	0.45654	0.00106176	0.000557304	0.000725456	0.404054	0.00110188	0.000579321	0.000753509	0.403966	0.00115202	0.000504199	0.000720141	0.506286	0.00111837	0.000533763	0.00072863	0.458616	0.00123533	0.000555853	0.000782347	0.477965	0.00107277	0.000611103	0.000764991	0.380262	0.00110335	0.0005801	0.000754517	0.425306	0.00113782	0.000549086
Pat_027	1	39	2	10	42	0	7	2	40	-4.7619	0.6	0.00138256	0.000448198	0.00075965	0.607201	0.00126871	0.00050254	0.000757928	0.532386	0.00112244	0.000554846	0.000744043	0.434495	0.00107221	0.00065714	0.000795498	0.327788	0.00121538	0.000422198	0.000686592	0.590003	0.00117318	0.000531837	0.000745619	0.477317	0.00127246	0.000629468	0.000843799	0.428223	0.00109216	0.000559553	0.000737087	0.425357	0.00115476	0.000574085	0.000767643	0.434488	0.00115163	0.000592854
Con_001	0	62	2									0.00144163	0.000419178	0.000759994	0.651083	0.00135386	0.000505931	0.000788573	0.553205	0.00112413	0.000576287	0.000758903	0.413285	0.00113318	0.000620479	0.000791379	0.375317	0.00125736	0.000479759	0.00073896	0.568045	0.00115099	0.000473744	0.000699494	0.526026	0.00122732	0.000531262	0.000763281	0.498107	0.00117049	0.000644942	0.000820126	0.388397	0.00114308	0.000589135	0.000773785	0.424582	0.00119032	0.000574665
Con_002	0	60	1									0.00148312	0.000494402	0.000823975	0.599496	0.00135869	0.000604383	0.000855821	0.471436	0.00111245	0.000613851	0.000780052	0.37508	0.00111129	0.000614017	0.000779775	0.373022	0.00120229	0.000642237	0.000828923	0.404693	0.00118052	0.000477251	0.000711673	0.533313	0.00136218	0.000589815	0.00084727	0.498427	0.00114395	0.00061776	0.000793156	0.403885	0.00114426	0.00058266	0.000769859	0.440915	0.00120955	0.000617929
Con_003	0	44	1									0.00143059	0.000447577	0.000775249	0.626782	0.00134976	0.000550926	0.000817204	0.520831	0.0011189	0.000566835	0.000750858	0.421663	0.00106789	0.000628927	0.000775249	0.333068	0.00119991	0.000488348	0.000725536	0.532454	0.00117586	0.000469816	0.000705164	0.529871	0.00116788	0.000593973	0.000785275	0.419933	0.00108601	0.000568809	0.000741209	0.410797	0.00110312	0.000571869	0.000748952	0.413563	0.00114863	0.000576341
Con_004	0	48	1									0.00141632	0.000496525	0.000803123	0.575189	0.00125993	0.00055737	0.000791556	0.475209	0.00105794	0.000580212	0.000739455	0.376648	0.00109403	0.000675212	0.000814819	0.315929	0.00124928	0.000510496	0.000756758	0.509342	0.00117787	0.000476275	0.000710138	0.523089	0.00116808	0.000583982	0.000778683	0.427336	0.00106197	0.00056115	0.000728089	0.407571	0.0010983	0.000560464	0.000739744	0.421698	0.00111249	0.000609508
Con_005	0	48	2									0.00146809	0.00042707	0.000774076	0.648717	0.00129046	0.000557026	0.000801505	0.497302	0.00108033	0.00054236	0.000721684	0.420591	0.00105014	0.00059843	0.000749	0.361521	0.00116845	0.00043129	0.000677011	0.576702	0.00119681	0.000460999	0.000706268	0.547737	0.00119603	0.000510755	0.000739181	0.503004	0.00105291	0.000524566	0.00070068	0.431087	0.00112805	0.000494223	0.000705497	0.489452	0.00109942	0.000529562
Con_006	0	39	2									0.00144344	0.00038013	0.000734568	0.684281	0.00128094	0.000472369	0.000741894	0.556185	0.00106086	0.000560094	0.000727017	0.399749	0.00109787	0.000575163	0.000749397	0.407186	0.00124318	0.000403333	0.000683281	0.618399	0.00114492	0.000462955	0.000690276	0.534832	0.00122271	0.000485624	0.000731318	0.541668	0.00107283	0.000505576	0.000694661	0.474872	0.00112041	0.000473153	0.000688908	0.518838	0.00112179	0.000543484
Con_007	0	72	1									0.00134773	0.000456603	0.000753645	0.596829	0.0013808	0.000647502	0.000891935	0.446665	0.00113009	0.000587205	0.000768166	0.407212	0.00104506	0.000627536	0.000766711	0.330796	0.00121807	0.000595232	0.000802846	0.447277	0.00117246	0.000512599	0.000732552	0.491555	0.00125126	0.00056807	0.000795801	0.475968	0.00109318	0.000599119	0.000763807	0.389614	0.00112018	0.000543921	0.000736007	0.44428	0.00118259	0.000616696
Con_008	0	29	2									0.00148034	0.000378217	0.000745591	0.691317	0.00130723	0.000516815	0.000780286	0.530357	0.00107846	0.00054466	0.000722592	0.423978	0.00127424	0.000790764	0.000951924	0.315183	0.00120814	0.000452261	0.000704221	0.56964	0.00117917	0.000480915	0.000713668	0.521195	0.00125406	0.000541652	0.000779121	0.498794	0.0010391	0.000546847	0.000710931	0.424005	0.00109636	0.000547401	0.000730387	0.441137	0.00112012	0.000584511
Con_009	0	31	2									0.00148679	0.00038728	0.000753782	0.687405	0.00129364	0.000498194	0.000763344	0.546692	0.00110518	0.000547912	0.000733666	0.430056	0.00109994	0.000631487	0.000787638	0.355706	0.00118789	0.000472208	0.000710769	0.541209	0.00118477	0.00046139	0.000702517	0.55147	0.00128908	0.000508488	0.000768686	0.536256	0.00110249	0.000565691	0.000744624	0.431526	0.00111654	0.000532745	0.000727344	0.463678	0.00116057	0.000549129
Con_010	0	40	2									0.00140668	0.00037043	0.000715846	0.680911	0.00120943	0.000454151	0.000705911	0.561823	0.00107678	0.000508649	0.000698024	0.45475	0.00105318	0.000593172	0.000746507	0.364032	0.0012559	0.000379376	0.000671552	0.646526	0.00109824	0.000435291	0.000656273	0.542034	0.00114289	0.000491494	0.000708626	0.506607	0.00104093	0.000513884	0.000689565	0.440812	0.00106765	0.000489081	0.000681936	0.472842	0.00109902	0.000486342
Con_011	0	46	2									0.00134547	0.000397911	0.000713764	0.647611	0.00117999	0.000530191	0.000746792	0.483668	0.00105455	0.000527725	0.000703334	0.428621	0.00106856	0.000613137	0.000764944	0.363592	0.00115445	0.000478175	0.000703599	0.525176	0.00114632	0.000430235	0.00066893	0.564014	0.00116064	0.000516879	0.000731464	0.486063	0.000997744	0.000529812	0.000685789	0.418247	0.00103974	0.000513222	0.000688729	0.447105	0.00107999	0.000550994
Con_012	0	56	2									0.00141317	0.000444693	0.000767519	0.620499	0.00132979	0.000457682	0.000748385	0.577964	0.00108103	0.00049585	0.00069091	0.471082	0.00104769	0.000633964	0.000771872	0.332059	0.00117908	0.000466275	0.000703877	0.552843	0.00122177	0.000413769	0.000683103	0.601718	0.00120584	0.000548533	0.000767636	0.474261	0.00105612	0.000564951	0.000728674	0.41421	0.00111495	0.000556333	0.00074254	0.441774	0.00111029	0.000581208
Con_013	0	63	2									0.00145907	0.000313144	0.00069512	0.729997	0.00130397	0.000568274	0.000813505	0.483097	0.00108061	0.000500792	0.000694065	0.464442	0.00102839	0.000555054	0.000712832	0.390627	0.00113886	0.000378815	0.000632162	0.622896	0.00114787	0.000406348	0.000653523	0.589282	0.00116909	0.000485174	0.000713147	0.522094	0.00100586	0.000490472	0.000662268	0.453723	0.00105876	0.000465568	0.000663297	0.489033	0.00113274	0.000560783
Con_014	0	63	1									0.00161549	0.00048952	0.000864845	0.657924	0.00126817	0.000566314	0.000800267	0.473222	0.00107611	0.000575081	0.000742092	0.393773	0.0010529	0.000699896	0.000817564	0.278293	0.00108452	0.000486536	0.000685864	0.490947	0.00107869	0.000484454	0.000682535	0.490421	0.00115605	0.000596465	0.000782993	0.416388	0.00103545	0.000536698	0.000702947	0.418899	0.00105994	0.00054488	0.000716567	0.422316	0.00113307	0.000639248
Con_015	0	67	2									0.0013551	0.000443478	0.000747352	0.613237	0.00136289	0.000492644	0.000782725	0.573748	0.00116058	0.000516037	0.000730886	0.483472	0.00105544	0.00059908	0.0007512	0.355199	0.00124424	0.000492011	0.000742755	0.559546	0.00121435	0.000466205	0.000715586	0.5484	0.00121355	0.000587251	0.000796017	0.442529	0.00111021	0.000579784	0.000756593	0.423009	0.00117481	0.000542859	0.000753511	0.48554	0.00115271	0.000596545
Con_016	0	63	2									0.00143829	0.000363784	0.000721953	0.696617	0.00132697	0.00049501	0.000772331	0.563344	0.0010326	0.000499369	0.000677111	0.454941	0.0010534	0.000559128	0.000723887	0.411031	0.00126018	0.000406668	0.000691172	0.618968	0.00113506	0.000443245	0.000673851	0.549972	0.00114631	0.000540371	0.000742349	0.460433	0.00099766	0.000506405	0.000670157	0.438079	0.00105928	0.000511618	0.000694172	0.461775	0.00109968	0.000530221
Con_017	0	63	2									0.0014089	0.000478567	0.000788677	0.592948	0.00128223	0.000507783	0.000765931	0.527068	0.00106137	0.000541766	0.000714966	0.424701	0.00108266	0.000566989	0.00073888	0.401834	0.00122964	0.000485867	0.000733791	0.541892	0.0011139	0.000488736	0.000697125	0.502874	0.00117183	0.000605177	0.00079406	0.411447	0.00109598	0.000602435	0.000766949	0.389839	0.00116574	0.00055273	0.000757065	0.457575	0.00113485	0.000595489
Con_018	0	68	2									0.00144077	0.000452526	0.000781938	0.623906	0.00122502	0.000508208	0.000747143	0.515859	0.00108772	0.00056716	0.000740683	0.409071	0.00108065	0.000666454	0.000804521	0.317512	0.00119407	0.000496966	0.000729333	0.521565	0.0011327	0.000491434	0.000705189	0.50295	0.00126454	0.000611753	0.000829348	0.443467	0.00115354	0.000605243	0.000788007	0.419719	0.00116494	0.000567615	0.000766723	0.448231	0.00118253	0.000595119
Con_019	0	45	2									0.0014003	0.000358716	0.000705912	0.690671	0.00121931	0.000457383	0.000711359	0.556149	0.00105335	0.000515019	0.000694462	0.440038	0.00109397	0.000567941	0.000743283	0.411851	0.00125732	0.000418263	0.000697947	0.6156	0.00112459	0.000455413	0.000678471	0.535468	0.00113287	0.000516525	0.000721974	0.477364	0.00108881	0.000524679	0.000712723	0.452977	0.00108358	0.000521534	0.000708885	0.453077	0.00109116	0.000526796
Con_020	0	68	1									0.00127717	0.000463997	0.000735053	0.572922	0.00128493	0.000549735	0.000794799	0.511646	0.00114502	0.000602681	0.000783462	0.413466	0.00108266	0.000612501	0.000769221	0.379251	0.00126055	0.000478562	0.000739226	0.562679	0.0011517	0.000512452	0.000725534	0.493918	0.00125079	0.000557919	0.000788876	0.481684	0.00113743	0.000620079	0.000792531	0.403389	0.00111638	0.000578845	0.000758022	0.430344	0.00117708	0.00062217
Con_021	0	77	2									0.00143363	0.000440976	0.000771861	0.63791	0.00137556	0.000537158	0.000816625	0.524402	0.00124202	0.000624824	0.000830555	0.42601	0.00110003	0.000623712	0.000782485	0.36096	0.00116218	0.000551789	0.000755252	0.469098	0.00115674	0.000460926	0.000692865	0.547072	0.00125571	0.000581536	0.00080626	0.466026	0.00112622	0.000563329	0.000750959	0.444193	0.00119738	0.000551437	0.000766751	0.471826	0.00123147	0.000633994
Con_022	0	73	2									0.00140606	0.000457631	0.000773772	0.610828	0.00131491	0.00057222	0.000819782	0.487318	0.00109481	0.00058272	0.000753416	0.392406	0.00107851	0.000546166	0.000723614	0.417624	0.00131789	0.000446989	0.000737289	0.605479	0.00119008	0.000459658	0.000703131	0.551555	0.00128556	0.000637039	0.000853213	0.430756	0.00110642	0.000615234	0.000778963	0.391578	0.00114076	0.000590343	0.000773815	0.422973	0.00114905	0.000646144
Con_023	0	67	1									0.00147763	0.000423981	0.000775199	0.658978	0.00131962	0.0004784	0.000758807	0.566826	0.00115494	0.000612134	0.000793069	0.398586	0.00112685	0.000682222	0.000830432	0.319173	0.00121091	0.000599766	0.000803482	0.446501	0.00122274	0.000502579	0.000742634	0.528427	0.00130308	0.000611558	0.000842064	0.457473	0.00126287	0.000736873	0.000912206	0.367292	0.00122446	0.000643972	0.000837468	0.432484	0.0011956	0.000632226
Con_024	0	56	2									0.00137901	0.000438946	0.000752299	0.61834	0.00129411	0.000494614	0.000761114	0.542928	0.00105939	0.000518127	0.000698549	0.443161	0.00110826	0.00064289	0.000798012	0.349842	0.00123423	0.000454145	0.000714173	0.577098	0.00120181	0.000468813	0.000713148	0.548518	0.00119394	0.00060929	0.000804173	0.417612	0.00112989	0.000563194	0.000752092	0.437772	0.00120287	0.000557775	0.000772808	0.466547	0.00109163	0.00059368
Con_025	0	51	1									0.00140071	0.000535274	0.000823753	0.543923	0.00131168	0.000603163	0.000839334	0.455547	0.00114279	0.00059819	0.000779723	0.406477	0.00117564	0.000663416	0.000834159	0.356948	0.00122664	0.000555122	0.00077896	0.48813	0.00122167	0.00048837	0.000732804	0.529336	0.00130968	0.000655673	0.000873677	0.422049	0.001106	0.000586724	0.000759817	0.403771	0.00116367	0.000564704	0.00076436	0.441708	0.00119597	0.000667726
Con_026	0	78	1									0.00143331	0.000410343	0.000751331	0.649494	0.00131856	0.00047917	0.000758968	0.558735	0.00112252	0.000587465	0.000765815	0.412894	0.00105491	0.000710257	0.000825141	0.27066	0.00128246	0.000495502	0.000757822	0.56382	0.00115605	0.000488944	0.000711315	0.509157	0.00131978	0.000572818	0.000821805	0.501125	0.00110973	0.000577527	0.000754926	0.414156	0.00115034	0.000541906	0.000744717	0.462962	0.00124024	0.000656881
Con_027	0	50	2									0.00132838	0.000435623	0.000733208	0.609165	0.00120784	0.00040048	0.0006696	0.604782	0.00104137	0.000473489	0.000662782	0.471849	0.0011142	0.00055324	0.000740227	0.424894	0.00130629	0.000287409	0.000627035	0.744159	0.00122363	0.000397035	0.000672566	0.615349	0.00114625	0.00050235	0.000716982	0.496557	0.00106246	0.000510647	0.000694585	0.454168	0.00117679	0.000451731	0.000693418	0.55508	0.00106966	0.000467154
Con_028	0	52	1									0.00143696	0.000393735	0.000741477	0.667353	0.0012492	0.000549604	0.000782803	0.481941	0.00112817	0.000528043	0.000728086	0.455976	0.00112682	0.000627448	0.000793905	0.373439	0.00120634	0.000487514	0.000727124	0.530743	0.00123678	0.000431331	0.000699815	0.581491	0.00123344	0.000537217	0.00076929	0.499419	0.00106095	0.000547292	0.00071851	0.417398	0.00114938	0.000525021	0.000733142	0.471247	0.00116194	0.000582162
Con_029	0	56	2									0.00142662	0.000502997	0.000810871	0.57963	0.00129436	0.000478242	0.00075028	0.540274	0.00110416	0.000528649	0.000720485	0.443707	0.00108731	0.000518413	0.000708046	0.453258	0.00124839	0.000439971	0.000709444	0.591996	0.00121635	0.000452437	0.000707075	0.564068	0.00118739	0.000558808	0.000768337	0.456446	0.00109972	0.00057468	0.000749694	0.410012	0.00113033	0.000543185	0.000738901	0.446139	0.00113181	0.000563866
Con_030	0	73	1									0.0014454	0.000404381	0.000751387	0.660672	0.00127108	0.000558864	0.000796269	0.478475	0.00110176	0.000559177	0.00074004	0.4209	0.00112436	0.000732083	0.000862841	0.295074	0.00124187	0.000462174	0.000722074	0.567302	0.00114504	0.000471014	0.000695688	0.520335	0.00130104	0.000600752	0.00083418	0.462298	0.00115128	0.000526892	0.000735022	0.485321	0.00116245	0.00055042	0.000754429	0.460579	0.00118304	0.000676617
Con_031	0	48	2									0.00141243	0.00038335	0.000726377	0.672447	0.00131747	0.000548815	0.000805032	0.499466	0.00108399	0.00052965	0.000714428	0.433534	0.00119191	0.000551987	0.000765294	0.462502	0.00131721	0.000413391	0.000714663	0.634347	0.00120198	0.000428789	0.00068652	0.576303	0.00128508	0.000520178	0.000775147	0.519071	0.00112287	0.000517832	0.000719512	0.472772	0.00114616	0.00048549	0.000705711	0.512666	0.00114354	0.000550697
Con_032	0	66	2									0.00146238	0.000425604	0.000771194	0.646898	0.0013175	0.000586629	0.000830254	0.473884	0.00107618	0.000565235	0.00073555	0.40296	0.00113091	0.000702271	0.000845151	0.306775	0.00129087	0.000487133	0.000755046	0.558868	0.00112472	0.000460115	0.00068165	0.522578	0.0012847	0.000609748	0.000834732	0.443755	0.00108904	0.000571625	0.000744097	0.415427	0.00111231	0.000580164	0.000757545	0.413521	0.0011611	0.000611853
Con_033	0	65	1									0.00145512	0.000430613	0.000772116	0.643092	0.00132844	0.000507289	0.000781006	0.538463	0.00113029	0.000562598	0.000751829	0.429221	0.00102514	0.000589427	0.000734666	0.35222	0.00132935	0.000513272	0.000785297	0.54798	0.00118417	0.000513032	0.000736747	0.496022	0.00125551	0.000545203	0.000781971	0.500845	0.00110106	0.000576177	0.00075114	0.404555	0.00113892	0.000574724	0.000762789	0.420599	0.00118234	0.000599036
Con_034	0	51	2									0.00139913	0.000474717	0.000782857	0.594511	0.00131063	0.000556752	0.000808045	0.493846	0.00107877	0.000578872	0.000745506	0.388636	0.0011234	0.000587559	0.000766173	0.395099	0.00126763	0.00048734	0.000747436	0.545315	0.00110347	0.000497146	0.000699255	0.48256	0.00134051	0.000577461	0.000831809	0.488096	0.00109786	0.000639391	0.000792215	0.352591	0.00112684	0.000609782	0.000782135	0.390119	0.00113003	0.000607734
Con_035	0	80	2									0.00145626	0.000457095	0.000790151	0.623198	0.00135266	0.00062156	0.000865261	0.465054	0.00124596	0.000648727	0.000847803	0.406355	0.00113163	0.000711339	0.000851435	0.307358	0.0011965	0.000509542	0.000738527	0.525563	0.0012077	0.000512447	0.000744199	0.518041	0.00134072	0.000629655	0.000866678	0.451776	0.00113986	0.000650684	0.000813744	0.382621	0.00117805	0.000620365	0.00080626	0.418664	0.00121087	0.000662538
[truncated: 70 more columns]
